# Supplementary material for: Cuproptosis-related gene FDX1 expression correlates with the prognosis and tumor immune microenvironment in clear cell renal cell carcinoma
Source: Front Immunol. 2022 Sep 26;13:999823. doi: 10.3389/fimmu.2022.999823 (PMC9549781; doi:10.3389/fimmu.2022.999823)
Supplement: Supplementary Table 1 — Correlation analysis between the FDX1 gene expression and immune cell gene marker expression using the “correlation” module of the Gene Expression Profiling Interactive Analysis and Tumor Immune Estimation Resource databases. [file Table_1.xlsx]

## Sheet: Sheet1
Description	markers	Tumor		Normal		None		Purity
		R	P值	R	P值	R	P值	R	P值
CD8+ T cell	CD8B	-0.055	0.21	-0.14	0.24	-0.108314	0.0123452	-0.0961039	0.0391495
	CD8A	-0.013	0.77	-0.34	0.0031	-0.0704203	0.104381	-0.0586912	0.208458
B cell	CD19	−0.085	0.051	-0.17	0.15	-0.205827	1.65013e-06	-0.19523	2.43136e-05
	KRT20	0.11	0.014	-0.12	0.31	-0.0717061	0.0981874	-0.0513697	0.271033
	CD38	-0.054	0.22	-0.19	0.12	0.00107186	0.980304	0.0123507	0.791417
Th1	TBX21	-0.11	0.0092	-0.44	1e−04	-0.138103	0.00139252	-0.143343	0.00203345
	IFNG	−0.025	0.57	−0.14	0.26	-0.132088	0.00224508	-0.124534	0.00742788
	STAT1	0.18	2.8e−05	−0.071	0.56	0.116091	0.00729747	0.132822	0.00428034
	IL12RB2	0.11	0.009	0.079	0.51	0.0414792	0.339181	0.019035	0.683549
	IL27RA	−0.17	8.6e−05	−0.35	0.0022	-0.235333	3.8473e-08	-0.236215	2.88571e-07
	STAT4	−0.052	0.24	−0.32	0.0061	-0.187436	1.3258e-05	-0.183532	7.38244e-05
	TNF-α	−0.045	0.31	−0.067	0.58	-0.0957404	0.0270893	-0.0871987	0.0613843
Th2	GATA3	−0.054	0.22	0.21	0.078	-0.0698912	0.107017	-0.0544524	0.243277
	STAT6	−0.086	0.049	−0.19	0.11	0.0364377	0.40117	-0.000798663	0.986356
	STAT5A	0.016	0.71	-0.13	0.26	0.00959745	0.825046	0.0264291	0.571383
	CCR3	0.058	0.18	0.036	0.76	-0.036798	0.396526	-0.0382452	0.412655
Th9	TGFBR2	0.36	0	-0.056	0.64	0.374321	3.58765e-19	0.35824	2.09199e-15
	IRF4	-0.11	0.0085	-0.12	0.3	-0.125056	0.00383137	-0.115551	0.0130437
	SPI1	−0.19	1.2e−05	−0.45	8.6e−05	-0.25081	4.33415e-09	-0.27188	2.96012e-09
Mast cells	TPSB2	0.0027	0.95	−0.41	3e−04	-0.635128	3.2418e-10	-0.572442	1.21427e-07
	TPSAB1	0.011	0.8	−0.34	0.0038	-0.657355	4.6941e-11	-0.59068	3.77901e-08
	CPA3	0.14	0.0015	−0.28	0.016	-0.363914	0.000977927	-0.297712	0.0105265
	MS4A2	0.086	0.05	−0.24	0.044	-0.612084	2.05383e-09	-0.5885	4.36136e-08
	HDC	−0.013	0.76	−0.36	0.0019	-0.610206	2.37177e-09	-0.537144	9.61092e-07
NK cells	XCL1	−0.11	0.016	−0.36	0.0018	-0.542622	2.39357e-07	-0.435159	0.000119368
	CD7	−0.028	0.53	−0.45	8.3e−05	-0.507376	2.56599e-06	-0.373058	0.00115161
	KIR3DL1	0.03	0.5	−0.28	0.016	-0.195825	0.083706	-0.105342	0.375091
CD4+ T cell	CD4	−0.06	0.17	−0.34	0.0039	-0.514289	1.79536e-06	-0.392106	0.000601766
M1 macrophage	NOS2	0.16	0.00033	−0.047	0.7	-0.152754	0.178957	-0.111168	0.349103
	IRF5	−0.038	0.38	0.017	0.89	-0.374148	0.000740226	-0.291712	0.0122766
	PTGS2	−0.036	0.41	0.26	0.03	-0.0302101	0.791554	0.0738953	0.534393
M2 macrophage	CD16	−0.02	0.65	−0.33	0.0043	-0.224367	0.0470222	-0.0863755	0.467462
	MRC1	0.2	4.8e−06	−0.1	0.38	-0.243014	0.0311704	-0.0961048	0.418618
	ARG1	0.075	0.085	−0.0028	0.98	0.113612	0.318793	0.108937	0.358918
	MS4A4A	0.075	0.087	−0.33	0.0047	-0.362683	0.00109531	-0.21028	0.0741571
Dendritic cell	THBD	0.18	3.7e−05	−0.19	0.12	-0.341796	0.00216135	-0.232622	0.0476501
	CD1C	0.11	0.015	−0.19	0.11	-0.475124	9.66893e-06	-0.344204	0.0028655
	ITGAX	−0.13	0.004	−0.38	0.00097	-0.384396	0.000515491	-0.322848	0.00533926
Neutrophil	CEACAM8	−0.028	0.53	−0.33	0.0052	0.141138	0.214719	0.123116	0.299407
	ITGAM	0.011	0.8	−0.34	0.0035	-0.444499	4.88159e-05	-0.345589	0.002748
	FUT4	0.25	1.1e−08	−0.0087	0.94	0.170691	0.132404	0.183252	0.120697
TAM	CCL2	0.15	0.00046	−0.026	0.83	-0.23649	0.0361058	-0.0743257	0.532008
	CD80	−0.042	0.33	−0.1	0.38	-0.196622	0.0824302	-0.141437	0.232637
	CCR5	0.0012	0.98	−0.32	0.0068	-0.511295	2.09748e-06	-0.402279	0.000418632
	CD86	0.1	0.022	−0.16	0.19	-0.200316	0.0767875	-0.0185908	0.875945
Tfh	BCL6	0.014	0.75	−0.04	0.74	0.068038	0.550567	-0.0507189	0.670007
	CXCR5	−0.28	3.2e−11	−0.21	0.078	-0.0386115	0.735482	0.0244228	0.837496
	ICOS	0.017	0.7	−0.11	0.35	-0.533383	4.1677e-07	-0.412408	0.000288312
Th17	STAT3	0.23	5.5e−08	−0.021	0.86	0.243066	1.31665e-08	0.25541	2.67464e-08
	IL-23R	0.05	0.26	−0.32	0.0056	-0.00867556	0.841618	-0.00109638	0.98127
	IL-21R	−0.13	0.0032	−0.26	0.029	-0.207073	1.42283e-06	-0.20309	1.10997e-05
	IL17A	0.0055	0.9	0.11	0.34	-0.00685369	0.874567	0.0363464	0.436257
Th22	CCR10	−0.15	0.00065	−0.081	0.5	-0.213798	6.29198e-07	-0.18779	4.96582e-05
	AHR	0.3	2.7e−12	0.017	0.89	0.27695	7.68788e-11	0.286357	3.76952e-10
Treg	FOXP3	−0.21	1.1e−06	−0.31	0.0088	-0.318868	4.62406e-14	-0.339265	7.00483e-14
	CCR8	−0.043	0.33	−0.22	0.063	-0.113496	0.00872679	-0.128732	0.00564007
	IL2RA	−0.084	0.055	−0.2	0.099	-0.111368	0.0100792	-0.126968	0.00633764
T cell exhaustion	PD-1	−0.11	0.011	−0.35	0.0026	-0.197614	4.29e-06	-0.198816	1.70666e-05
	CTLA4	−0.08	0.068	−0.21	0.084	-0.188477	1.18441e-05	-0.178756	0.00011396
	LAG3	−0.11	0.015	−0.23	0.054	-0.216825	4.31984e-07	-0.206124	8.13324e-06
	HAVCR2	0.15	0.00043	−0.11	0.34	0.148457	0.000585113	0.144233	0.00190498
Monocyte	CD14	−0.12	0.0067	−0.4	0.00052	-0.183049	2.11811e-05	-0.193228	2.95444e-05
	FCGR3B	−0.022	0.61	0.041	0.73	0.0850493	0.0497086	0.0594642	0.202517
	CSF1R	−0.085	0.053	−0.4	0.00044	-0.125612	0.00367624	-0.141666	0.00229742
